# Supplementary material for: Prior SARS-CoV-2 infection does not increase heat stress during one hour of exercise in a hot and moderately humid environment
Source: Eur J Appl Physiol. 2025 May 26;125(11):3209–22. doi: 10.1007/s00421-025-05812-3 (PMC12528212; doi:10.1007/s00421-025-05812-3)
Supplement: Supplementary file 1 — Supplementary file1 (XLSX 85 KB) [file 421_2025_5812_MOESM1_ESM.xlsx]

## Sheet: Testing and symptoms
Control Group
Participant	Had Covid-19	Diagnosis	Had Vaccine?	First Dose	Second Dose	Booster Dose	Virus Side Effects (subjective rating out of 10; higher number = worse rating)	Vaccine Side Effects	Test Date	Time From SARS-CoV-2 (Weeks)	Time From Vaccine (Weeks)
1	no	N/A	yes	Pfizer: 2-20-21	Pfizer: 3-22-21	N/A	N/A	sore shoulder, tired, headache, worse after 1st dose, no additional issues after 2nd	2021-07-09	N/A	17
2	no	N/A	no	N/A	N/A	N/A	N/A	N/A	2021-07-07	N/A	N/A
3	no	N/A	no	N/A	N/A	N/A	N/A	N/A	2021-07-20	N/A	N/A
4	no	N/A	no	N/A	N/A	N/A	N/A	N/A	2021-06-21	N/A	N/A
5	no	N/A	yes	Moderna: 3/22/21	Moderna: 4/19/21	N/A	N/A	N/A	2021-06-25	N/A	9
6	no	N/A	yes	J&J: 4/1/21	n/a (J&J only 1 shot)	Pfizer: 11/1/21	N/A	light headache after both dose	2022-02-11	N/A	13
7	no	N/A	yes	Moderna: 3/22/21	Moderna: 4/10/21	N/A	N/A	chills and fever (both gone in 24hr)	2022-01-28	N/A	37
8	no	N/A	yes	Moderna:10/1/21	Moderna: 11/1/21	N/A	N/A	N/A	2022-07-13	N/A	32
9	no	N/A	no	N/A	N/A	N/A	N/A	N/A	2022-11-05	N/A	N/A
10	no	N/A	yes	J&J:5/17/21	N/A	N/A	N/A	sore shoulder, very tired (7/10) for 2d post injection	2022-11-16	N/A	78
SARS-COV-2 Group
Participant	Had Covid-19	Diagnosis	Had Vaccine?	First Dose	Second Dose	Booster Dose	Virus Side Effects (subjective rating out of 10; higher number = worse rating)	Vaccine Side Effects	Test Date	Time From SARS-CoV-2 (Weeks)	Time From Vaccine (Weeks)
1	yes	PCR (March 2020)	yes	Pfizer: 4/7/21	Pfizer: 4/28/21	N/A	lost taste/smell	really sore arm after both doses	2021-06-02	68	5
2	yes	PCR (May 2021)	no	N/A	N/A	N/A	none	*had absolutely zero symptoms with covid	2021-07-19	6	N/A
3	yes	PCR (10/15/20)	no	N/A	N/A	N/A	cough9, sob5, fatigue9, muscle ache5,headache8,lose taste/smell2,congestion8	N/A	2021-06-27	34	N/A
4	yes	PCR (11/15/20)	yes	Pfizer: 3/15/21	Pfizer: 6/1/21	N/A	runny nose, sore throat, cought	vaccine side effects were tired, similar to bad alergies	2021-07-01	30	4
5	yes	PCR (11/26/21)	yes	J&J: 04/01/21	n/a (J&J only 1 shot)	Pfizer: 1/5/21	fever/chills5, fatigue2, muscle/body aches7, headache6, all other symptoms negative	N/A	2022-07-20	31	24
6	yes	PCR (9/17/21)	yes	J&J: 04/08/21	n/a (J&J only 1 shot)	Pfizer: 12/26/21	fever/chills3, cough5, fatigue7, muscle/body aches6, loss taste/smell6, congestion4, felt nauceous but no vomit; all other symptoms negative	N/A	2022-07-26	40	28
7	yes	PCR (11/26/21)	yes	J&J: 04/05/21	n/a (J&J only 1 shot)	Moderna: 12/19/21	only symptom: lost taste/smell7	after Moderna booster felt terrible 1d (congestion, headache, tired/fatigue, sore shoulder)	2022-07-25	32	28
8	yes	PCR and antibody test (9/1/20)	no	N/A	N/A	N/A	only symptom: lost taste/smell7	N/A	2022-07-21	97	N/A
9	yes	PCR (5/29/22)	yes	Moderna: 3/22/21	Moderna: 4/19/21	Moderna:11/22/21	fever7, cough1, fatigue7, muscle ache4, headache1, diziness4	N/A	2022-07-18	6	24
10	yes	PCR (9/5/20 & 8/28/21)	no	N/A	N/A	N/A	cough2,sob4,fatigue6,lost taste for 1 day,congestion3	N/A	2022-04-28	40	N/A
									AVG	38.4
									SD	27.0809
									SEM	8.56375
									N	10
